# Supplementary material for: New U–Pb geochronology for the Central Atlantic Magmatic Province, critical reevaluation of high-precision ages and their impact on the end-Triassic extinction event
Source: Sci Rep. 2023 Apr 4;13:5485. doi: 10.1038/s41598-023-32534-3 (PMC10073112; doi:10.1038/s41598-023-32534-3)
Supplement: Supplementary file 1 — Supplementary Information 1. [file 41598_2023_32534_MOESM1_ESM.xlsx]

## Sheet: Sheet1
New U-Pb geochronology for the Central Atlantic Magmatic Province, critical reevaluation of high-precision ages and their impact on the end-Triassic extinction event
Supplementary File Table 1 - U-Th-Pb isotopic data
	Compositional Parameters							Radiogenic Isotope Ratios									Isotopic Ages
	Th	206Pb*	mol %	Pb*	Pbc	206Pb		208Pb	207Pb		207Pb		206Pb		corr.		207Pb		207Pb		206Pb
Sample	U	x10-13 mol	206Pb*	Pbc	(pg)	204Pb		206Pb	206Pb	% err	235U	% err	238U	% err	coef.		206Pb	±	235U	±	238U	±
(a)	(b)	(c)	(c)	(c)	(c)	(d)		(e)	(e)	(f)	(e)	(f)	(e)	(f)			(g)	(f)	(g)	(f)	(g)	(f)
DCE68 (low-Ti Canindé dike) - 5°32'59.21"S 39°21'13.86"W
z1	2.74494	0.0445631	0.944936	8.22748	0.215518	327.661		0.872686	0.0503677	1.77607	0.219762	1.88401	0.0316588	0.164487	0.681335	210.958	41.1582	201.712	3.4466	200.921	0.325392
z2	2.05494	0.0429805	0.954703	8.94719	0.169246	398.308		0.653344	0.0505321	1.38391	0.2211	1.46517	0.031748	0.143709	0.598878	218.504	32.0254	202.825	2.69373	201.479	0.285065
z3	3.11484	0.106653	0.980559	25.6646	0.175495	928.04		0.990218	0.0501898	0.544038	0.219592	0.588605	0.0317464	0.11705	0.466144	202.747	12.6265	201.57	1.07611	201.469	0.232172
z4	2.31758	0.194849	0.989264	41.0321	0.175504	1680.48		0.736821	0.0500812	0.270983	0.219279	0.296348	0.0317699	0.0413876	0.66002	197.719	6.29477	201.309	0.54116	201.616	0.0821526
z5	2.08633	0.0597433	0.970958	14.2704	0.148305	621.249		0.663327	0.0498206	0.742991	0.217825	0.797161	0.0317243	0.110232	0.544062	185.584	17.2974	200.098	1.44777	201.331	0.218502
z6	2.25975	0.169682	0.990093	44.0431	0.140918	1821.08		0.71844	0.0501194	0.290297	0.219457	0.31312	0.0317716	0.050585	0.517007	199.489	6.74123	201.458	0.572168	201.626	0.100414
z7	0.971158	0.0346828	0.94572	5.89042	0.16521	332.392		0.308808	0.0501683	1.60389	0.219265	1.70634	0.0317128	0.214738	0.525524	201.753	37.2277	201.298	3.11578	201.259	0.425502
																					weighted mean 206Pb/238U date = 201.579 ± 0.057 (0.083)[0.230] Ma (2s, MSWD = 2.10, n = 6)
NMB03-1 (North Mountain Basalt)
z1	1.86223	2.34644	0.998077	212.323	0.375205	9382.34		0.592091	0.0502212	0.0471332	0.219682	0.0638334	0.0317396	0.0290431	0.729718	204.203	1.09356	201.645	0.116742	201.427	0.057596
z2	2.75878	4.60392	0.999065	513.141	0.357785	19286.2		0.87706	0.050217	0.0258265	0.21972	0.0474074	0.0317477	0.0284853	0.891746	204.009	0.599257	201.677	0.0867131	201.477	0.0565037
z3	2.23285	2.18282	0.998774	357.418	0.222309	14720.7		0.709898	0.0502075	0.0393538	0.219611	0.0578318	0.0317381	0.0308026	0.773131	203.566	0.913184	201.586	0.105738	201.417	0.0610824
z4	4.83038	0.781658	0.996364	176.864	0.236737	4962.11		1.53531	0.0501266	0.14362	0.21936	0.157887	0.0317529	0.0361985	0.502049	199.825	3.3353	201.377	0.288404	201.51	0.0718154
z5	1.85903	2.61229	0.999036	423.82	0.209134	18721.9		0.591068	0.0502207	0.0265088	0.219762	0.0468401	0.0317514	0.0264033	0.888248	204.181	0.615044	201.711	0.085689	201.5	0.0523798
z6	1.59315	3.84458	0.999416	663.786	0.186341	30912.1		0.50655	0.0502402	0.0296269	0.21978	0.0480104	0.0317418	0.0272663	0.83101	205.075	0.687268	201.727	0.0878359	201.44	0.0540761
z8	4.51277	2.0838	0.99897	601.451	0.17832	17516.1		1.43441	0.0502003	0.0406438	0.219638	0.0594176	0.0317465	0.0338627	0.759814	203.233	0.943271	201.609	0.108648	201.47	0.0671679
z9	1.6853	3.62964	0.999356	613.356	0.193991	28034.7		0.535842	0.0502247	0.0887286	0.219786	0.0966635	0.0317524	0.0380828	0.396808	204.363	2.05855	201.732	0.176852	201.507	0.0755525
z11	1.56693	4.98364	0.999129	442.252	0.36058	20713.7		0.498215	0.0501832	0.0468557	0.219566	0.0684877	0.0317469	0.0371086	0.762583	202.443	1.08745	201.548	0.125199	201.472	0.0736073
z12	2.02269	6.78365	0.999536	908.479	0.261433	38872.2		0.643092	0.0502001	0.0228008	0.219688	0.0462462	0.0317537	0.0306439	0.904755	203.226	0.52911	201.65	0.0845791	201.515	0.0607969
z13	2.34084	4.52291	0.999266	608.655	0.275799	24574.2		0.744223	0.0501912	0.0342326	0.21957	0.0523693	0.0317423	0.0296013	0.79237	202.815	0.794463	201.552	0.0957354	201.444	0.0587078
z14	1.58682	2.74471	0.997283	142.256	0.619926	6665.47		0.504539	0.0501759	0.0631636	0.219467	0.0807443	0.0317372	0.0343211	0.67008	202.103	1.46603	201.466	0.147551	201.412	0.068058
z15	2.01085	2.17267	0.998789	347.069	0.218683	14894.9		0.639332	0.0501894	0.0402922	0.219583	0.0571633	0.0317454	0.0277085	0.764601	202.729	0.935095	201.562	0.104504	201.463	0.054959
z16	1.73634	1.55875	0.998648	294.805	0.175115	13346.8		0.552059	0.0502425	0.0439553	0.220194	0.0608631	0.0318001	0.0285007	0.747182	205.186	1.01964	202.071	0.111522	201.805	0.0566247
z17	2.83874	7.74053	0.999637	1341.31	0.233174	49725.8		0.902465	0.0501744	0.0219172	0.219734	0.0434228	0.0317767	0.0273999	0.912875	202.039	0.508734	201.689	0.0794292	201.659	0.054399
z18	3.02177	3.94448	0.9993	715.513	0.229421	25763		0.960634	0.0502177	0.0271208	0.219859	0.0469012	0.0317674	0.0276699	0.866619	204.038	0.629293	201.792	0.0858317	201.6	0.0549192
																					weighted mean 206Pb/238U date = 201.464 ± 0.017 (0.062)[0.223] Ma (2s, MSWD = 1.28, n = 13)
ET100Ma solution
Faraday-Daly multicollector analyses
ET100-1	0.0691494	37.434	0.999151	312.631	2.64041	21247		0.0221201	0.0480234	0.0524282	0.103638	0.0678525	0.0156588	0.0289302	0.685468	99.3603	1.24034	100.129	0.0646975	100.161	0.0287826
ET100-2	0.0692045	49.4058	0.999138	307.849	3.53907	20921.7		0.0221377	0.0480336	0.0531193	0.103653	0.0685639	0.0156579	0.0295019	0.679428	99.8574	1.25657	100.143	0.0653847	100.155	0.0293497
ET100-3	0.0692422	46.2304	0.998935	249.144	4.09191	16935.5		0.0221497	0.0480206	0.0644424	0.103671	0.0785697	0.0156647	0.0287429	0.629955	99.2173	1.52461	100.159	0.0749379	100.199	0.0286069
ET100-19	0.0691565	50.1669	0.999129	304.904	3.62822	20722.2		0.0221224	0.0480288	0.0540345	0.103645	0.0717248	0.0156582	0.0339689	0.693127	99.6214	1.27828	100.136	0.0683943	100.157	0.0337944
ET100-20	0.0692277	49.3611	0.999128	304.563	3.57407	20698.3		0.0221451	0.0480428	0.0533988	0.103675	0.0683975	0.0156581	0.0288164	0.673813	100.315	1.26307	100.163	0.0652385	100.157	0.0286682
ET100-21	0.0692418	50.7024	0.999142	309.433	3.61337	21029.2		0.0221496	0.0480265	0.0528131	0.103658	0.0681888	0.0156609	0.0292236	0.680842	99.5106	1.24941	100.147	0.0650297	100.174	0.0290783
																					weighted mean 206Pb/238U date = 100.168 ± 0.012 (0.032)[0.112] Ma (2s, MSWD = 1.35, n = 6)
Daly single collector analyses
ET100-4	0.0691479	1.0491	0.997247	96.2427	0.240374	6553.31		0.0221196	0.0480283	0.180769	0.103668	0.197025	0.0156618	0.0408241	0.485063	99.5964	4.27642	100.156	0.187912	100.18	0.0406233
ET100-5	0.0690726	1.07436	0.997048	89.7512	0.263984	6112.08		0.0220955	0.048126	0.173921	0.103862	0.197379	0.0156593	0.0433721	0.618162	104.403	4.11073	100.335	0.18857	100.164	0.0431522
ET100-6	0.0697619	0.493535	0.995694	61.4532	0.177142	4189.91		0.022316	0.0480986	0.269618	0.103843	0.290157	0.0156653	0.0383664	0.582027	103.055	6.3742	100.317	0.277161	100.202	0.0381862
ET100-7	0.06971	0.486742	0.995546	59.4086	0.180713	4051.19		0.0222994	0.0480943	0.294177	0.103802	0.316198	0.0156606	0.0457311	0.536673	102.847	6.95507	100.28	0.301929	100.172	0.0455028
ET100-8	0.0689057	1.07594	0.997278	97.3377	0.243741	6627.92		0.0220421	0.048064	0.165813	0.103725	0.181826	0.0156588	0.0365044	0.519391	101.356	3.92132	100.209	0.173504	100.161	0.0363181
ET100-9	0.0688696	0.555978	0.995437	57.9619	0.211509	3954.12		0.0220305	0.0480551	0.288765	0.10375	0.310447	0.0156655	0.0476006	0.515893	100.92	6.82956	100.232	0.296303	100.203	0.0473776
ET100-10	0.0690596	0.694452	0.996164	69.0014	0.221936	4703.47		0.0220913	0.0480657	0.23312	0.10374	0.254143	0.0156605	0.039754	0.584718	101.442	5.51297	100.223	0.242542	100.171	0.0395553
ET100-11	0.0696417	0.406073	0.995426	57.8388	0.15485	3944.74		0.0222775	0.0480818	0.282099	0.103793	0.303484	0.0156633	0.0425837	0.554217	102.232	6.67029	100.272	0.289766	100.189	0.0423784
ET100-12	0.0699424	0.326264	0.994582	48.7864	0.147517	3329.82		0.0223737	0.0480991	0.335658	0.103867	0.35919	0.0156688	0.0386958	0.641522	103.083	7.93542	100.34	0.343176	100.225	0.0385226
ET100-13	0.0705934	0.295641	0.994607	49.0334	0.133035	3345.67		0.022582	0.0481849	0.348011	0.104004	0.372668	0.0156614	0.0469729	0.5701	107.296	8.22103	100.465	0.356476	100.178	0.046741
ET100-14	0.0693316	0.971018	0.996911	85.7457	0.249732	5840.24		0.0221784	0.0480202	0.180313	0.103631	0.196387	0.0156589	0.0307173	0.57962	99.1994	4.26595	100.123	0.187244	100.161	0.0305606
ET100-15	0.0694596	2.0485	0.998109	140.292	0.322022	9543.5		0.0222193	0.0480287	0.116665	0.103681	0.130285	0.0156636	0.0321605	0.524509	99.6214	2.7599	100.168	0.124274	100.191	0.032006
ET100-16	0.0696703	2.89856	0.998476	174.158	0.367081	11841.8		0.0222867	0.0480672	0.0912671	0.103772	0.104215	0.0156649	0.0278557	0.569277	101.517	2.15831	100.252	0.0994862	100.199	0.0277241
ET100-17	0.0695621	4.43422	0.998738	210.323	0.464979	14297.7		0.022252	0.0480508	0.0758992	0.103749	0.0888567	0.0156668	0.0271583	0.594839	100.705	1.79516	100.231	0.0848076	100.211	0.0270332
																						weighted mean 206Pb/238U date = 100.188 ± 0.010 (0.031)[0.112] Ma (2s, MSWD = 1.26, n = 14)
(a) z1, z2 etc. are labels for single zircon grains or fragments annealed and chemically abraded after ref.16. Bold font indicates analyses included in weighted mean.
(b) Model Th/U ratio iteratively calculated from the radiogenic 208Pb/206Pb ratio and 206Pb/238U age.
(c) Pb* and Pbc represent radiogenic and common Pb, respectively; mol % 206Pb* with respect to radiogenic, blank and initial common Pb.
(d) Measured ratio corrected for ET2535 spike and 202Pb/205Pb fractionation only. Fractionation estimated at 0.18 +/- 0.03 %/a.m.u. for Daly analyses, based on analysis of NBS-981 and NBS-982.
(e) Corrected for fractionation, spike, and common Pb. For rock samples, all common Pb was assumed to be procedural blank: 206Pb/204Pb = 18.042 ± 0.61%; 207Pb/204Pb = 15.537 ± 0.52%; 208Pb/204Pb = 37.686 ± 0.63% (all uncertainties 1-sigma).
(f) Errors are 2-sigma, propagated using the algorithms of ref.21.
(g) Calculations are based on the decay constants of ref.22. 206Pb/238U and 207Pb/206Pb dates for zircon grains corrected for initial disequilibrium in 230Th/238U using Th/U [magma] = 5.0 ± 0.50.
