# Supplementary material for: New U–Pb geochronology for the Central Atlantic Magmatic Province, critical reevaluation of high-precision ages and their impact on the end-Triassic extinction event
Source: Sci Rep. 2023 Apr 4;13:5485. doi: 10.1038/s41598-023-32534-3 (PMC10073112; doi:10.1038/s41598-023-32534-3)
Supplement: Supplementary file 2 — Supplementary Information 2. [file 41598_2023_32534_MOESM2_ESM.xlsx]

## Sheet: Planilha1
New U-Pb geochronology for the Central Atlantic Magmatic Province, critical reevaluation of high-precision ages and their impact on the end-Triassic extinction event
Supplementary File Table 2 - 230Th disequilibrium corrections for published U-Th-Pb CA-IDTIMS Central Atlantic Magmatic Province zircon ages
															Inversion for apparent Th/U magma
		zircon	magma	measured ratios		No Correction		With spike correction			Th/Umagma=5 Correction				Published Age	Calculated	Calculated		With Literature Correction
		Th	Th	206 Pb	2s	206 Pb		206 Pb	206 Pb		206 Pb	206 Pb			Corrected	206 Pb	Th/U		206 Pb	206 Pb
		U	U	238 U	% err	238 U		238 U	238 U		238 U	238 U				238 U	magma		238 U	238 U
Schoene et al., 2010			Both ratios and dates were 230Th-corrected with (Th/U)magma of 4, according to authors.
NMB-03-1 (MIT)			Literature (206Pb/238U) ratios have been corrected upward to 0.025% to account for ET tracer calibration update, as per Wotzlaw et al (2014)
z48		2.855	4	0.0317171	0.057	201.286		0.0317219	201.316		0.0317243	201.331	0.112985		201.316	0.0317219	4		0.031714	201.267
z49		1.834	4	0.0317128	0.092	201.259		0.0317219	201.316		0.0317235	201.326	0.182357		201.316	0.0317219	4		0.031714	201.267
z51		1.595	4	0.0317128	0.066	201.259		0.0317229	201.322		0.0317243	201.331	0.130825		201.322	0.0317229	4		0.031715	201.273
z44		1.475	4	0.0317183	0.058	201.293		0.0317289	201.36		0.0317302	201.368	0.114988		201.36	0.0317289	4		0.031721	201.31
z38		1.245	4	0.0317223	0.07	201.319		0.0317339	201.391		0.031735	201.398	0.138799		201.391	0.0317339	4		0.031726	201.342
z43		1.472	4	0.0317243	0.074	201.331		0.0317349	201.397		0.0317362	201.405	0.146736		201.397	0.0317349	4		0.031727	201.348
z68		2.161	4	0.0317302	0.057	201.368		0.0317379	201.416		0.0317398	201.428	0.113039		201.416	0.0317379	4		0.03173	201.367
z67		1.167	4	0.031727	0.061	201.348		0.0317389	201.422		0.0317399	201.429	0.120972		201.422	0.0317389	4		0.031731	201.373
z70		1.811	4	0.0317297	0.058	201.365		0.0317389	201.422		0.0317405	201.432	0.115024		201.422	0.0317389	4		0.031731	201.373
z36		2.084	4	0.0317359	0.052	201.403		0.0317439	201.454		0.0317457	201.465	0.103142		201.454	0.0317439	4		0.031736	201.404
z28		2.281	4	0.0317377	0.05	201.415		0.0317449	201.46		0.0317469	201.472	0.0991781		201.46	0.0317449	4		0.031737	201.41
z35		2.313	4	0.0317408	0.059	201.434		0.0317479	201.479		0.0317499	201.491	0.117041		201.479	0.0317479	4		0.03174	201.429
z52		2.086	4	0.0317399	0.057	201.428		0.0317479	201.479		0.0317497	201.49	0.113073		201.479	0.0317479	4		0.03174	201.429
z37		2.135	4	0.0317411	0.054	201.436		0.0317489	201.485		0.0317507	201.496	0.107125		201.485	0.0317489	4		0.031741	201.435
z26		2.145	4	0.0317441	0.055	201.455		0.0317519	201.504		0.0317537	201.515	0.109119		201.504	0.0317519	4		0.031744	201.454
z29		1.888	4	0.031743	0.048	201.448		0.0317519	201.504		0.0317535	201.514	0.0952304		201.504	0.0317519	4		0.031744	201.454
z27		2.188	4	0.0317443	0.075	201.456		0.0317519	201.504		0.0317538	201.515	0.148799		201.504	0.0317519	4		0.031744	201.454
z45		1.93	4	0.0317442	0.052	201.455		0.0317529	201.51		0.0317546	201.52	0.103169		201.51	0.0317529	4		0.031745	201.46
z42		1.862	4	0.0317529	0.064	201.51		0.0317619	201.566		0.0317635	201.576	0.127013		201.566	0.0317619	4		0.031754	201.517
z34		2.444	4	0.0317784	0.069	201.669		0.0317849	201.71		0.031787	201.723	0.137034		201.71	0.0317849	4		0.031777	201.66
													weighted mean 206Pb/238U date = 201.456 ± 0.027 Ma (2s, MSWD = 1.4, n = 19)
NMB-03-1 (UNIGE)
z6		1.837	4	0.0317238	0.053	201.328		0.0317329	201.385		0.0317345	201.395	0.105089		201.385	0.0317329	4		0.031725	201.335
z3		1.853	4	0.0317259	0.028	201.341		0.0317349	201.397		0.0317365	201.407	0.0555222		201.397	0.0317349	4		0.031727	201.348
z2		1.355	4	0.0317238	0.041	201.328		0.0317349	201.397		0.0317361	201.405	0.0812993		201.397	0.0317349	4		0.031727	201.348
z7		1.094	4	0.0317227	0.069	201.321		0.0317349	201.397		0.0317359	201.403	0.13682		201.397	0.0317349	4		0.031727	201.348
z5		1.989	4	0.0317265	0.047	201.344		0.0317349	201.397		0.0317366	201.408	0.0931982		201.397	0.0317349	4		0.031727	201.348
z11		2.498	4	0.0317296	0.042	201.364		0.0317359	201.404		0.031738	201.417	0.0832872		201.404	0.0317359	4		0.031728	201.354
z4		1.92	4	0.0317272	0.03	201.349		0.0317359	201.404		0.0317376	201.414	0.05949		201.404	0.0317359	4		0.031728	201.354
z1		2.011	4	0.0317305	0.027	201.37		0.0317389	201.422		0.0317406	201.433	0.053546		201.422	0.0317389	4		0.031731	201.373
z10		1.978	4	0.0317314	0.027	201.375		0.0317399	201.429		0.0317416	201.439	0.0535476		201.429	0.0317399	4		0.031732	201.379
z9		2.012	4	0.0317315	0.046	201.376		0.0317399	201.429		0.0317416	201.439	0.0912293		201.429	0.0317399	4		0.031732	201.379
z16		2.636	4	0.0317362	0.093	201.405		0.0317419	201.441		0.0317442	201.455	0.184456		201.441	0.0317419	4		0.031734	201.392
z12		1.998	4	0.0317425	0.033	201.445		0.0317509	201.497		0.0317526	201.508	0.0654691		201.497	0.0317509	4		0.031743	201.448
z15		2.273	4	0.0317447	0.064	201.458		0.0317519	201.504		0.0317539	201.516	0.126975		201.504	0.0317519	4		0.031744	201.454
z17		3.096	4	0.0317751	0.079	201.649		0.0317789	201.672		0.0317816	201.689	0.156867		201.672	0.0317789	4		0.031771	201.623
													weighted mean 206Pb/238U date = 201.437 ± 0.021 Ma (2s, MSWD = 1.6, n = 14)
															Inversion for apparent Th/U magma
		zircon	magma	measured ratios		No Correction		With Literature Correction			Th/Umagma=5 Correction				Published	Calculated	Calculated
		Th	Th	206 Pb	2s	206 Pb		206 Pb	206 Pb		206 Pb	206 Pb	2s		Age	206 Pb	Th/U
		U	U	238 U	% err	238 U		238 U	238 U		238 U	238 U	err		Corrected	238 U	magma
Blackburn et al., 2013			Ratios not 230Th-corrected; dates corrected with (Th/U)magma = 4, according to authors.
North Mountain Basalt, Fundy Basin, Nova Scotia, Canada
AVC_z2		3.67599	4	0.0317562	0.0760547	201.53		0.0317575	201.539		0.0317606	201.558	0.150923		201.539	0.0317575	4.00144
AVC_z3		2.64	4	0.0317698	0.103735	201.615		0.0317755	201.651		0.0317777	201.665	0.205959		201.651	0.0317755	4.00841
AVC_z4		2.52257	4	0.0317239	0.153058	201.329		0.0317301	201.367		0.0317323	201.381	0.303464		201.368	0.0317302	4.00956
AVC_z5		3.3461	4	0.0317475	0.0771632	201.476		0.0317503	201.493		0.0317531	201.511	0.153087		201.493	0.0317503	4.00319
AVC_z7		3.00523	4	0.0317476	0.101258	201.476		0.0317518	201.503		0.0317543	201.518	0.200898		201.503	0.0317518	4.0054
AVC_z9		1.83323	4	0.031746	0.120218	201.466		0.0317551	201.524		0.0317566	201.533	0.238532		201.524	0.0317551	4.01935
AVC_z10		3.41457	4	0.0317392	0.0774673	201.424		0.0317416	201.439		0.0317445	201.457	0.15365		201.439	0.0317416	4.0028
AVC_z11		3.67127	4	0.0317666	0.0839566	201.595		0.031768	201.604		0.0317711	201.623	0.166656		201.604	0.031768	4.00146
													weighted mean 206Pb/238U date = 201.538 ± 0.064 Ma (2s, MSWD = 0.71, n = 8)
North Mountain Basalt, Fundy Basin, Nova Scotia, Canada
202_z1		1.89824	4	0.0317435	0.0654442	201.451		0.0317524	201.507		0.031754	201.517	0.129841		201.507	0.0317524	4.01812
202_z3		2.75357	4	0.0317471	0.0474011	201.474		0.0317524	201.506		0.0317547	201.521	0.0940454		201.507	0.0317524	4.00739
202_z5		1.59581	4	0.0317796	0.0702307	201.676		0.0317897	201.74		0.0317911	201.748	0.139495		201.74	0.0317897	4.0247
202_z7		2.2919	4	0.0317609	0.0544784	201.56		0.0317681	201.605		0.03177	201.617	0.108138		201.605	0.0317681	4.01218
202_z8		1.76688	4	0.0317512	0.0564576	201.499		0.0317606	201.558		0.0317621	201.567	0.112039		201.558	0.0317607	4.0207
202_z9		1.23501	4	0.0317502	0.0419997	201.493		0.0317619	201.566		0.0317629	201.572	0.0833499		201.566	0.0317619	4.03681
202_z11		2.04993	4	0.0317466	0.101892	201.471		0.0317549	201.522		0.0317566	201.533	0.20217		201.522	0.0317549	4.01556
202_z20		2.59213	4	0.0317908	0.0370597	201.747		0.0317968	201.784		0.0317989	201.797	0.0736272		201.784	0.0317968	4.00887
202_z21		1.59632	4	0.031749	0.0514974	201.485		0.0317592	201.549		0.0317605	201.557	0.102191		201.549	0.0317592	4.02468
202_z22		1.68894	4	0.0317865	0.0480365	201.72		0.0317963	201.781		0.0317977	201.79	0.0954313		201.781	0.0317963	4.02242
202_z23		2.43084	4	0.0317495	0.107826	201.488		0.0317561	201.53		0.0317581	201.543	0.213953		201.53	0.0317561	4.01054
202_z26		1.54091	4	0.0317633	0.08394	201.575		0.0317737	201.64		0.031775	201.648	0.166643		201.64	0.0317737	4.02617
202_z27		1.631	4	0.0317382	0.0451156	201.418		0.0317482	201.48		0.0317496	201.489	0.089497		201.481	0.0317482	4.02381
202_z28		1.6173	4	0.0317235	0.0466989	201.326		0.0317335	201.389		0.0317349	201.397	0.0925964		201.389	0.0317336	4.02415
202_z30		1.52703	4	0.031752	0.0555698	201.504		0.0317624	201.569		0.0317637	201.577	0.110283		201.57	0.0317625	4.02656
202_z31		1.27987	4	0.0317636	0.0460417	201.576		0.031775	201.648		0.0317761	201.655	0.0914082		201.648	0.0317751	4.03493
													weighted mean 206Pb/238U date = 201.575 ± 0.031 Ma (2s, MSWD = 1.4, n = 13)
Argana Sill, Argana Basin, Morocco
z1		2.1834	4	0.0317615	0.0760262	201.563		0.0317691	201.611		0.031771	201.623	0.150914		201.611	0.0317692	4.0136
z2		1.89491	4	0.0317732	0.116933	201.637		0.0317821	201.692		0.0317837	201.702	0.232205		201.692	0.0317821	4.01818
z4		1.88305	4	0.0317527	0.0549753	201.509		0.0317617	201.564		0.0317632	201.574	0.109102		201.565	0.0317617	4.0184
z5		1.97083	4	0.0317628	0.0953884	201.571		0.0317713	201.625		0.031773	201.635	0.18936		201.625	0.0317714	4.01685
z6		2.02182	4	0.0317291	0.170961	201.361		0.0317375	201.413		0.0317392	201.424	0.339032		201.414	0.0317375	4.016
z7		1.75481	4	0.0317432	0.0999812	201.449		0.0317527	201.508		0.0317541	201.517	0.198363		201.508	0.0317527	4.02095
z8		1.77032	4	0.0317422	0.143693	201.443		0.0317517	201.502		0.0317531	201.511	0.28508		201.502	0.0317517	4.02063
z13		1.94147	4	0.0317715	0.079416	201.626		0.0317802	201.68		0.0317818	201.691	0.157695		201.681	0.0317802	4.01735
z14		1.91081	4	0.031737	0.058218	201.411		0.0317459	201.466		0.0317475	201.476	0.115481		201.466	0.0317459	4.01789
z15		1.78937	4	0.031752	0.171886	201.504		0.0317613	201.562		0.0317628	201.572	0.341112		201.563	0.0317614	4.02023
													weighted mean 206Pb/238U date = 201.574 ± 0.054 Ma (2s, MSWD = 0.94, n = 10)
Palisades Sill, Newark Basin,New Jersey, USA
202_z18		0.776781	4	0.031747	0.0677943	201.473		0.0317605	201.558		0.0317612	201.562	0.134533		201.558	0.0317606	4.06877
202_z21		2.00334	4	0.0317463	0.0958425	201.468		0.0317547	201.521		0.0317564	201.532	0.190165		201.521	0.0317547	4.0163
202_z22		1.01807	4	0.0317365	0.113414	201.407		0.0317491	201.486		0.0317499	201.491	0.224985		201.486	0.0317491	4.0483
202_z23		1.68253	4	0.0317338	0.0475792	201.39		0.0317436	201.452		0.031745	201.46	0.094371		201.452	0.0317436	4.02257
202_z27		1.63618	4	0.0317328	0.0402868	201.384		0.0317428	201.447		0.0317442	201.455	0.0799049		201.447	0.0317429	4.02368
202_z28		1.11947	4	0.0317465	0.0400673	201.47		0.0317587	201.546		0.0317596	201.552	0.0795069		201.546	0.0317587	4.04237
202_z29		1.43798	4	0.0317301	0.0711875	201.367		0.0317409	201.435		0.0317422	201.443	0.141184		201.435	0.031741	4.02924
202_z30		1.04695	4	0.0317369	0.040891	201.41		0.0317494	201.488		0.0317502	201.493	0.0811181		201.488	0.0317494	4.04649
202_z35c		1.35326	4	0.0317562	0.0455476	201.53		0.0317673	201.6		0.0317685	201.607	0.0904061		201.6	0.0317674	4.03212
202_z36x		0.987128	4	0.0317585	0.0560728	201.545		0.0317712	201.624		0.031772	201.629	0.111309		201.624	0.0317712	4.05035
													weighted mean 206Pb/238U date = 201.522 ± 0.033 Ma (2s, MSWD = 1.6, n = 10)
York Haven Diabase, Gettysburg Basin, Pennsylvania, USA
z1		1.55049	4	0.0317385	0.0345977	201.42		0.0317489	201.485		0.0317502	201.493	0.0686337		201.485	0.0317489	4.02591
z2		1.77055	4	0.0317497	0.0286631	201.49		0.0317591	201.548		0.0317606	201.558	0.0568788		201.549	0.0317591	4.02062
z3		1.70139	4	0.0317396	0.0475068	201.427		0.0317493	201.487		0.0317508	201.496	0.094244		201.488	0.0317494	4.02213
z6		2.6467	4	0.0317348	0.0729123	201.397		0.0317405	201.432		0.0317427	201.446	0.144608		201.432	0.0317405	4.00835
z7		1.7675	4	0.03174	0.0697556	201.429		0.0317494	201.488		0.0317509	201.497	0.138382		201.488	0.0317494	4.02069
z7b		2.68429	4	0.0317463	0.0643175	201.468		0.0317518	201.503		0.0317541	201.517	0.127606		201.503	0.0317519	4.008
													weighted mean 206Pb/238U date = 201.518 ± 0.035 Ma (2s, MSWD = 0.75, n = 6)
Rapidan Sheet, Culpeper Basin, Virginia, USA
z1		1.99321	4	0.0317454	0.0456155	201.463		0.0317539	201.516		0.0317555	201.526	0.0905051		201.516	0.0317539	4.01647
z2		1.71022	4	0.0317454	0.0361502	201.463		0.0317551	201.523		0.0317565	201.532	0.0717273		201.524	0.0317551	4.02193
z4		1.79391	4	0.031736	0.0356794	201.404		0.0317453	201.462		0.0317468	201.472	0.0707723		201.463	0.0317454	4.02014
z5		2.49453	4	0.0317461	0.0386549	201.467		0.0317524	201.507		0.0317545	201.52	0.0766923		201.507	0.0317524	4.00986
z6		1.54453	4	0.0316987	0.0470641	201.171		0.0317091	201.236		0.0317104	201.244	0.0932506		201.236	0.0317091	4.02607
z7		2.09584	4	0.0317422	0.0319265	201.443		0.0317502	201.493		0.031752	201.504	0.0633382		201.493	0.0317502	4.01486
													weighted mean 206Pb/238U date = 201.509 ± 0.032 Ma (2s, MSWD = 0.44, n = 5)
Preakness Basalt, NB08-12, Newark Basin,New Jersey, USA
202_z1		2.92326	4	0.0317057	0.0678541	201.215		0.0317102	201.243		0.0317127	201.259	0.134452		201.243	0.0317102	4.00601
202_z2		1.72859	4	0.0316675	0.0635242	200.976		0.0316771	201.036		0.0316785	201.045	0.125741		201.036	0.0316771	4.02152
202_z3		1.88791	4	0.0317068	0.0606655	201.222		0.0317157	201.278		0.0317173	201.288	0.120225		201.278	0.0317158	4.01831
202_z4		3.34543	4	0.031712	0.0465783	201.254		0.0317148	201.272		0.0317176	201.289	0.0923085		201.272	0.0317148	4.00319
202_z5		1.78387	4	0.0316936	0.0517853	201.139		0.031703	201.198		0.0317045	201.207	0.102587		201.198	0.031703	4.02034
202_z6		2.34504	4	0.0317153	0.0943654	201.275		0.0317223	201.319		0.0317243	201.331	0.187051		201.319	0.0317223	4.01153
202_z7		2.38993	4	0.0317249	0.176775	201.335		0.0317317	201.377		0.0317337	201.39	0.350503		201.378	0.0317317	4.01101
202_z8		1.7189	4	0.0316972	0.0829648	201.162		0.0317068	201.222		0.0317083	201.231	0.164372		201.222	0.0317069	4.02174
202_z9		2.18552	4	0.0317311	0.0914693	201.374		0.0317388	201.422		0.0317406	201.433	0.181401		201.422	0.0317388	4.01357
202_z15		1.88312	4	0.0317053	0.0436379	201.212		0.0317142	201.268		0.0317158	201.278	0.0864764		201.268	0.0317142	4.0184
202_z17		1.65096	4	0.0317058	0.0516586	201.216		0.0317157	201.277		0.0317171	201.286	0.102375		201.278	0.0317158	4.02332
202_z18		1.50731	4	0.0317201	0.0606222	201.305		0.0317306	201.371		0.0317319	201.379	0.120193		201.371	0.0317307	4.02713
202_z19		2.12074	4	0.0317121	0.054965	201.255		0.0317201	201.305		0.0317219	201.316	0.108943		201.305	0.0317201	4.01449
202_z20		1.82216	4	0.031701	0.0821708	201.185		0.0317102	201.243		0.0317117	201.252	0.162816		201.243	0.0317102	4.01957
202_z21		2.70333	4	0.0317094	0.0599445	201.238		0.0317149	201.272		0.0317172	201.287	0.118796		201.273	0.0317149	4.00783
202_z22		1.90205	4	0.0316956	0.0728296	201.152		0.0317045	201.207		0.0317061	201.217	0.144282		201.207	0.0317045	4.01805
													weighted mean 206Pb/238U date = 201.271 ± 0.031 Ma (2s, MSWD = 1.6, n = 16)
Rossville Diabase, ROSSGPH, Gettysburg Basin, Pennsylvania, USA, . 40’ 04’ 0.18”N, 76 55’ 15.3”W,SAB000003
z2		1.23759	4	0.0317027	0.056179	201.196		0.0317144	201.269		0.0317154	201.275	0.111327		201.269	0.0317144	4.0367
z3		1.52727	4	0.0317016	0.0449603	201.189		0.031712	201.254		0.0317133	201.262	0.0890902		201.255	0.0317121	4.02655
z5		1.04418	4	0.0316995	0.0361503	201.176		0.031712	201.254		0.0317129	201.26	0.0716319		201.254	0.031712	4.04666
z6		2.2408	4	0.0317186	0.0468664	201.296		0.031726	201.342		0.0317279	201.354	0.0929088		201.342	0.0317261	4.01283
z6b		1.64317	4	0.031718	0.030984	201.291		0.0317279	201.354		0.0317293	201.362	0.0614258		201.354	0.0317279	4.02351
z7		1.47677	4	0.0317142	0.0579977	201.268		0.0317248	201.334		0.0317261	201.342	0.114969		201.334	0.0317249	4.02803
z8		1.67476	4	0.0317249	0.0822848	201.335		0.0317347	201.396		0.0317361	201.405	0.163164		201.396	0.0317348	4.02275
z9		0.747431	4	0.031738	0.0341933	201.417		0.0317518	201.503		0.0317524	201.507	0.0678359		201.503	0.0317518	4.07218
z10		1.89925	4	0.0317507	0.038962	201.496		0.0317595	201.551		0.0317611	201.561	0.0773172		201.551	0.0317596	4.0181
													weighted mean 206Pb/238U date = 201.313 ± 0.054 Ma (2s, MSWD = 1.5, n = 6)
Butner Diabase, Deep River Basin, North Carolina, USA
z2		0.823593	4	0.0316537	0.100868	200.89		0.0316671	200.974		0.0316678	200.978	0.199594		200.974	0.0316671	4.06384
z3		1.06516	4	0.0316623	0.0707132	200.944		0.0316747	201.021		0.0316756	201.027	0.139959		201.021	0.0316748	4.0454
z4		3.77396	4	0.0316551	0.176912	200.899		0.031656	200.905		0.0316592	200.924	0.349977		200.905	0.0316561	4.00098
z9		1.12186	4	0.0316534	0.177194	200.888		0.0316655	200.964		0.0316665	200.97	0.350613		200.964	0.0316656	4.04224
z10		3.17184	4	0.0316389	0.151386	200.797		0.0316424	200.819		0.031645	200.836	0.29935		200.819	0.0316424	4.00426
z11		5.22646	4	0.0316411	0.0796267	200.811		0.0316359	200.779		0.0316403	200.806	0.157431		200.778	0.0316359	3.99618
z12		3.97454	4	0.031624	0.0901822	200.704		0.0316241	200.705		0.0316275	200.726	0.17823		200.705	0.0316241	4.0001
z14		1.0765	4	0.0316602	0.0826112	200.93		0.0316725	201.007		0.0316734	201.013	0.163497		201.008	0.0316725	4.04474
z15		2.02642	4	0.0316671	0.128895	200.973		0.0316754	201.025		0.0316771	201.036	0.255126		201.026	0.0316754	4.01593
z1		3.48412	4	0.031639	0.132193	200.798		0.0316412	200.812		0.0316441	200.83	0.261391		200.812	0.0316412	4.00241
z2		0.762999	4	0.0316549	0.0486714	200.897		0.0316686	200.983		0.0316692	200.987	0.0963139		200.983	0.0316686	4.07033
z3b		3.19847	4	0.0316395	0.103149	200.801		0.0316429	200.822		0.0316456	200.839	0.20397		200.823	0.0316429	4.00409
z6		3.68699	4	0.0316158	0.221786	200.653		0.0316171	200.661		0.0316203	200.681	0.438225		200.661	0.0316171	4.00138
z7		2.55116	4	0.0316248	0.167534	200.709		0.0316309	200.747		0.031633	200.761	0.33116		200.748	0.0316309	4.00927
z8		2.09084	4	0.0316576	0.146701	200.914		0.0316657	200.965		0.0316674	200.976	0.290285		200.965	0.0316657	4.01493
													weighted mean 206Pb/238U date = 200.927 ± 0.050 Ma (2s, MSWD = 1.2, n = 15)
															Inversion for apparent Th/U magma
		zircon	magma	measured ratios		No Correction		With Literature Correction			Th/Umagma=5 Correction				Published	Calculated	Calculated
		Th	Th	206 Pb	2s	206 Pb		206 Pb	206 Pb		206 Pb	206 Pb			Age	206 Pb	Th/U
		U	U	238 U	% err	238 U		238 U	238 U		238 U	238 U			Corrected	238 U	magma
Davies et al., 2017			Ratios not 230Th-corrected; dates corrected with D(Th/U)= 0.2, according to authors.
Foum Zgiud dyke, Morocco																		… difference between I and P is rounding error in E
AN731_b1		0.06	2	0.031499	0.080	199.923		0.0315154	200.025		0.0315157	200.027	0.157565		200.02	0.0315145	0.734053
AN731_b2		0.02	2	0.031534	0.094	200.142		0.0315507	200.246		0.0315508	200.247	0.185339		200.24	0.0315497	0.287072
AN731_b3		0.05	2	0.031416	0.21	199.404		0.0314324	199.507		0.0314327	199.509	0.412552		199.51	0.0314329	-48.8103
AN731_b4		0.01	2	0.031536	0.19	200.154		0.0315528	200.259		0.0315528	200.26	0.374644		200.26	0.0315529	-6.7394
AN731_z1		2.94	14.75	0.031689	0.070	201.11		0.0317025	201.195		0.031696	201.154	0.138634		201.19	0.0317017	11.9633
AN731_z2		1.72	8.6	0.031647	0.13	200.848		0.0316605	200.932		0.0316581	200.917	0.257164		200.93	0.0316601	7.72513
AN731_z6		0.99	4.5	0.031674	0.044	201.017		0.0316872	201.099		0.0316875	201.101	0.0871186		201.098	0.031687	4.31596
													weighted mean 206Pb/238U date = 201.101 ± 0.071 Ma (2s, MSWD = 1.3, n = 3)
North Mountain Basalt (pegmatite lens), Canada
NMB_03_z1		1.69	9.45	0.031747	0.036	201.473		0.0317609	201.559		0.0317582	201.543	0.0714329		201.56	0.0317609	9.73595
NMB_03_z2		1.89	9.45	0.031738	0.033	201.417		0.0317515	201.501		0.0317485	201.482	0.0654608		201.499	0.0317512	8.63734
NMB_03_z3		2.08	10.4	0.031705	0.13	201.21		0.0317185	201.295		0.0317149	201.272	0.257611		201.29	0.0317177	8.47283
NMB_03_z4		2.49	12.45	0.031713	0.14	201.26		0.0317265	201.345		0.0317215	201.313	0.277483		201.35	0.0317273	16.5462
NMB_03_z5		2.00	10	0.031729	0.062	201.36		0.0317425	201.445		0.0317391	201.424	0.122952		201.45	0.0317433	13.3153
NMB_03_z6		2.23	11.15	0.031796	0.037	201.779		0.0318095	201.863		0.0318053	201.837	0.0735228		201.867	0.0318101	13.4779
NMB_03_z7		1.90	9.5	0.0317437	0.021	201.452		0.0317572	201.537		0.0317542	201.518	0.0416641		201.537	0.0317573	9.68507
NMB_03_z8		1.39	6.5	0.031740	0.038	201.429		0.0317533	201.512		0.0317522	201.505	0.0753876		201.512	0.0317533	6.49422
NMB_03_z9		1.59	7.95	0.031763	0.10	201.573		0.0317765	201.657		0.0317745	201.645	0.198524		201.66	0.0317769	9.17651
NMB_03_z10		1.46	8.45	0.031753	0.036	201.51		0.031767	201.598		0.0317649	201.585	0.0714477		201.598	0.031767	8.65321
													weighted mean 206Pb/238U date = 201.517 ± 0.026 Ma (2s, MSWD = 1.9, n = 9)
North Mountain Basalt, base of the flow, Canada
SU1201_z1		2.30	11.55	0.031741	0.063	201.435		0.0317545	201.52		0.0317501	201.492	0.124977		201.52	0.0317545	11.6506
SU1201_z2		1.79	9	0.031776	0.20	201.654		0.0317895	201.739		0.0317868	201.722	0.397197		201.74	0.0317898	9.68297
SU1201_z3		2.78	13.9	0.031724	0.049	201.329		0.0317375	201.414		0.0317315	201.376	0.0971489		201.413	0.0317374	13.5714
SU1201_z4		1.46	7.3	0.031801	0.040	201.81		0.0318145	201.895		0.0318129	201.885	0.0795026		201.897	0.0318149	8.23905
SU1201_z5		1.91	9.55	0.031712	0.079	201.254		0.0317255	201.339		0.0317224	201.319	0.156585		201.34	0.0317257	10.2644
SU1201_z8		1.46	7.3	0.031715	0.052	201.273		0.0317285	201.357		0.0317269	201.348	0.103083		201.36	0.0317289	8.38264
SU1201_z11		2.81	14.1	0.031766	0.069	201.592		0.0317795	201.676		0.0317734	201.638	0.136977		201.67	0.0317785	10.9671
SU1201_z13		2.73	13.65	0.031687	0.080	201.098		0.0317005	201.182		0.0316947	201.146	0.158432		201.18	0.0317001	12.2936
SU1201_z15		3.45	17.3	0.031597	0.18	200.536		0.0316105	200.62		0.0316022	200.568	0.355464		200.62	0.0316105	17.2901
SU1201_z16		3.19	16	0.031674	0.11	201.017		0.0316875	201.101		0.0316801	201.055	0.217747		201.1	0.0316873	15.161
SU1201_z17		2.71	13.55	0.031720	0.052	201.304		0.0317335	201.389		0.0317277	201.352	0.103085		201.39	0.0317337	14.5746
SU1201_z18		2.01	10.05	0.031826	0.063	201.966		0.0318395	202.051		0.0318361	202.029	0.125305		202.05	0.0318394	9.68844
SU1201_z20		1.86	9.3	0.031877	0.20	202.285		0.0318905	202.369		0.0318876	202.351	0.398417		202.37	0.0318906	9.57194
													weighted mean 206Pb/238U date = 201.382 ± 0.050 Ma (2s, MSWD = 1.5, n = 6)
Messejana dyke, Spain
MD48_z1		0.97	4.85	0.031720	0.16	201.304		0.0317335	201.389		0.0317336	201.389	0.317241		201.39	0.0317337	5.21673
MD48_z4		0.96	4.8	0.031729	0.095	201.36		0.0317425	201.445		0.0317426	201.446	0.188414		201.44	0.0317417	3.91722
MD48_z6		0.93	4.65	0.031774	0.095	201.642		0.0317875	201.726		0.0317877	201.727	0.188674		201.73	0.0317882	5.7698
MD48_z7		1.00	5	0.031752	0.034	201.504		0.0317655	201.588		0.0317655	201.588	0.0674795		201.59	0.0317657	5.39533
MD48_z8		0.97	4.85	0.031750	0.033	201.492		0.0317635	201.576		0.0317636	201.577	0.065491		201.579	0.031764	5.66742
MD48_z9		1.02	5.1	0.031731	0.074	201.373		0.0317445	201.457		0.0317444	201.457	0.146773		201.46	0.0317449	5.86598
MD48_z10		0.98	4.9	0.031762	0.035	201.567		0.0317755	201.651		0.0317756	201.651	0.0694855		201.652	0.0317757	5.16085
MD48_z11		1.12	5.6	0.031742	0.051	201.442		0.0317555	201.526		0.0317551	201.523	0.101187		201.53	0.0317561	6.92126
													weighted mean 206Pb/238U date = 201.579 ± 0.034 Ma (2s, MSWD = 2.0, n = 7)
Fouta Djalon gabbro sill, Guinea
GUI22-26_z1		1.30	6.5	0.031730	0.058	201.367		0.0317435	201.451		0.0317425	201.445	0.115031		201.45	0.0317433	6.2059
GUI22-26_z2		1.10	5.5	0.031714	0.28	201.267		0.0317275	201.351		0.0317272	201.349	0.555063		201.35	0.0317273	5.24403
GUI22-26_z3		1.16	5.8	0.031717	0.10	201.285		0.0317305	201.37		0.03173	201.366	0.198254		201.37	0.0317305	5.86298
GUI22-26_z4		1.15	5.75	0.031751	0.11	201.498		0.0317645	201.582		0.031764	201.579	0.218306		201.58	0.0317641	5.205
GUI22-26_z5		1.11	5.55	0.031723	0.070	201.323		0.0317365	201.407		0.0317361	201.405	0.138804		201.41	0.0317369	6.37826
GUI22-26_z7		1.12	5.6	0.031707	0.13	201.223		0.0317205	201.307		0.0317201	201.305	0.257652		201.31	0.0317209	6.42545
GUI22-26_z8		1.12	5.6	0.031752	0.056	201.504		0.0317655	201.588		0.0317651	201.586	0.111141		201.59	0.0317657	6.04277
GUI22-26_z9		1.06	5.35	0.031743	0.049	201.448		0.0317565	201.532		0.0317563	201.531	0.0972225		201.531	0.0317563	5.00926
													weighted mean 206Pb/238U date = 201.489 ± 0.051 Ma (2s, MSWD = 1.5, n = 8)
Kakoulima, ultramafic Guinea
GUI126_b1		0.02	2	0.031608	0.095	200.604		0.0316247	200.709		0.0316248	200.709	0.187736		200.71	0.0316249	-9.27325
GUI126_b3		0.03	2	0.031701	0.065	201.185		0.0317176	201.289		0.0317178	201.29	0.128817		201.29	0.0317177	3.57511
GUI126_b4		0.08	2	0.031708	0.10	201.229		0.0317242	201.33		0.0317246	201.333	0.198221		201.33	0.0317241	1.82449
GUI126_b5		0.02	2	0.031687	0.081	201.098		0.0317037	201.202		0.0317038	201.203	0.160457		201.2	0.0317033	0.618496
GUI126_b6		0.00	2	0.031452	0.19	199.629		0.0314689	199.735		0.0314689	199.735	0.373677		199.74	0.0314697	0
GUI126_b7		0.02	2	0.031725	0.085	201.335		0.0317417	201.44		0.0317418	201.44	0.168577		201.44	0.0317417	2.50853
GUI126_b8		0.05	2	0.031782	0.070	201.692		0.0317984	201.794		0.0317987	201.796	0.139069		201.79	0.0317978	0.755947
GUI126_z2		0.93	4.65	0.031778	0.057	201.667		0.0317915	201.751		0.0317917	201.752	0.113218		201.75	0.0317914	4.45964
GUI126_z3		2.20	11	0.031780	0.21	201.679		0.0317935	201.763		0.0317894	201.738	0.41709		201.77	0.0317946	16.0186
GUI126_z4		1.14	5.7	0.031763	0.11	201.573		0.0317765	201.657		0.031776	201.654	0.218386		201.66	0.0317769	6.57939
GUI126_z5		1.26	6.3	0.031766	0.057	201.592		0.0317795	201.676		0.0317786	201.67	0.113173		201.68	0.0317801	7.80918
GUI126_z6		0.91	4.55	0.031730	0.036	201.367		0.0317435	201.451		0.0317438	201.453	0.0714016		201.453	0.0317438	5.02714
GUI126_z7		0.66	3.3	0.0317575	0.031	201.538		0.031771	201.623		0.0317721	201.63	0.0615379		201.623	0.031771	3.32859
GUI126_z8		1.99	9.95	0.031757	0.035	201.535		0.0317705	201.62		0.0317672	201.599	0.0694677		201.62	0.0317705	10.0961
GUI126_z9		2.48	10.01	0.031751	0.033	201.498		0.0317637	201.577		0.0317595	201.551	0.0654828		201.575	0.0317633	9.24074
GUI126_z10		2.02	12.4	0.0317577	0.031	201.54		0.0317718	201.628		0.0317678	201.603	0.0615297		201.628	0.0317718	12.4154
													weighted mean 206Pb/238U date = 201.614 ± 0.029 Ma (2s, MSWD = 1.7, n = 8)
gabbro sill, Brazil (low Ti)
RP126_z1		2.67	13.4	0.031750	0.19	201.492		0.0317635	201.576		0.0317579	201.541	0.377003		201.58	0.0317641	16.5155
RP126_z2		2.37	11.85	0.031688	0.29	201.104		0.0317015	201.189		0.0316969	201.16	0.574355		201.19	0.0317017	12.7094
RP126_z4		2.27	11.35	0.031768	0.15	201.604		0.0317815	201.688		0.0317772	201.662	0.29781		201.69	0.0317817	12.2685
RP126_z5		2.22	11.1	0.031713	0.10	201.26		0.0317265	201.345		0.0317224	201.319	0.198208		201.35	0.0317273	14.7521
RP126_z6		1.15	5.75	0.03179	0.32	201.742		0.0318035	201.826		0.031803	201.823	0.635828		201.82	0.0318026	4.49714
RP126_z7		1.52	7.6	0.031721	0.052	201.31		0.0317345	201.395		0.0317327	201.384	0.103101		201.4	0.0317353	10.1099
RP126_z8		0.96	4.8	0.032053	0.072	203.385		0.0320665	203.469		0.0320666	203.47	0.14421		203.47	0.0320667	5.0866
RP126_z9		1.68	8.4	0.031741	0.045	201.435		0.0317545	201.52		0.0317522	201.505	0.0892749		201.518	0.0317542	7.76379
RP126_z10		1.56	7.8	0.031750	0.063	201.492		0.0317635	201.576		0.0317616	201.564	0.125021		201.57	0.0317625	6.08099
													weighted mean 206Pb/238U date = 201.473 ± 0.055 Ma (2s, MSWD = 1.7, n = 8)
Hank region gabbro sill, Mauritania
HD38_z2		1.41	7.05	0.031700	0.084	201.179		0.0317135	201.264		0.0317121	201.255	0.166442		201.26	0.0317129	6.03298
HD38_z3		1.63	8.2	0.0317360	0.029	201.404		0.0317495	201.489		0.0317474	201.475	0.0575242		201.489	0.0317496	8.3531
HD38_z4		1.58	7.9	0.031742	0.043	201.442		0.0317555	201.526		0.0317535	201.514	0.0853106		201.524	0.0317552	7.22312
HD38_z5		1.03	5.15	0.031711	0.10	201.248		0.0317245	201.332		0.0317244	201.332	0.19822		201.33	0.0317241	4.6465
HD38_z6		1.96	9.8	0.031741	0.041	201.435		0.0317545	201.52		0.0317513	201.499	0.081337		201.521	0.0317547	10.4295
HD38_z8		1.51	7.55	0.031715	0.032	201.273		0.0317285	201.357		0.0317268	201.347	0.0634351		201.359	0.0317288	8.22188
HD38_z9		1.13	5.65	0.031721	0.037	201.31		0.0317345	201.395		0.0317341	201.392	0.0733631		201.395	0.0317345	5.71339
													weighted mean 206Pb/238U date = 201.467 ± 0.036 Ma (2s, MSWD = 2.0, n = 4)
Tarabuco basalt sill, Bolivia
Bol_z1		1.37	6.85	0.031765	0.11	201.585		0.0317785	201.67		0.0317772	201.662	0.218394		201.67	0.0317785	6.95622
Bol_z3		1.51	7.55	0.031769	0.051	201.61		0.0317825	201.695		0.0317808	201.684	0.101266		201.69	0.0317817	6.18091
Bol_z4		1.38	6.9	0.031746	0.075	201.467		0.0317595	201.551		0.0317582	201.543	0.148819		201.55	0.0317593	6.59722
Bol_z5		1.69	8.45	0.0317540	0.030	201.517		0.0317675	201.601		0.0317652	201.586	0.0595401		201.602	0.0317677	8.8924
Bol_z6		1.30	6.5	0.031739	0.093	201.423		0.0317525	201.507		0.0317515	201.501	0.184497		201.51	0.0317529	7.48264
													weighted mean 206Pb/238U date = 201.600 ± 0.046 Ma (2s, MSWD = 1.3, n = 5)
Shelborne dyke, Canada
SD1_2_z1		1.54	7.7	0.031711	0.073	201.248		0.0317245	201.332		0.0317227	201.321	0.144693		201.33	0.0317241	6.9472
SD1_2_z2		2.12	10.6	0.031712	0.052	201.254		0.0317255	201.339		0.0317217	201.315	0.103066		201.34	0.0317257	11.393
													weighted mean 206Pb/238U date = 201.317 ± 0.084 Ma (2s, MSWD = 0.01, n = 2)
gabbro sill, Brazil (high Ti)
RP113_z1		1.18	5.9	0.031715	0.032	201.273		0.0317285	201.357		0.0317279	201.353	0.0634372		201.359	0.0317288	6.42505
RP113_z2		1.08	5.4	0.031714	0.033	201.267		0.0317275	201.351		0.0317272	201.349	0.0654183		201.351	0.0317275	5.39257
RP113_z3		1.04	5.2	0.031731	0.033	201.373		0.0317445	201.457		0.0317444	201.456	0.0654526		201.456	0.0317443	4.90956
RP113_z4		1.27	6.35	0.031719	0.047	201.298		0.0317325	201.382		0.0317316	201.377	0.0931839		201.383	0.0317326	6.57782
RP113_z6		1.14	5.7	0.031718	0.049	201.292		0.0317315	201.376		0.031731	201.373	0.0971476		201.373	0.031731	4.98544
RP113_z7		1.69	8.45	0.031716	0.033	201.279		0.0317295	201.364		0.0317272	201.349	0.0654182		201.367	0.0317301	10.1175
RP113_z8		1.41	7.05	0.0317084	0.022	201.232		0.0317219	201.316		0.0317205	201.307	0.0436033		201.316	0.0317219	7.03693
RP113_z9		1.46	7.3	0.031718	0.033	201.292		0.0317315	201.376		0.0317299	201.366	0.0654237		201.376	0.0317315	7.2925
RP113_z10		1.29	6.45	0.0317406	0.027	201.433		0.0317541	201.517		0.0317531	201.511	0.0535664		201.518	0.0317542	6.69506
													weighted mean 206Pb/238U date = 201.343 ± 0.024 Ma (2s, MSWD = 0.71, n = 7)
															Inversion for apparent Th/U magma
		zircon	magma	measured ratios		No Correction		With Literature Correction			Th/Umagma=5 Correction				Published	Calculated	Calculated
		Th	Th	206 Pb	2s	206 Pb		206 Pb	206 Pb		206 Pb	206 Pb			Age	206 Pb	Th/U
		U	U	238 U	% err	238 U		238 U	238 U		238 U	238 U			Corrected	238 U	magma
Heimdal et al., 2018			Both ratios and dates were 230Th-corrected with (Th/U)magma of 2.8 (pers comm Jahan Ramezani)
Sample 1-MA-1-PA-2883.18 (Amazonas Basin)
z2		1.3	2.8	0.031754	0.1	201.516		0.031763	201.573		0.0317664	201.594	0.198475		201.573	0.031763	2.8
6		1.29	2.8	0.0317509	0.05	201.497		0.03176	201.554		0.0317634	201.575	0.0992283		201.554	0.03176	2.8
z3		0.9	2.8	0.0317386	0.13	201.42		0.03175	201.492		0.0317524	201.507	0.257907		201.492	0.03175	2.8
z5		1.26	2.8	0.0317277	0.06	201.352		0.031737	201.41		0.0317403	201.431	0.11899		201.41	0.031737	2.8
z4		1.21	2.8	0.0317214	0.07	201.313		0.031731	201.373		0.0317342	201.393	0.138796		201.373	0.031731	2.8
													weighted mean 206Pb/238U date = 201.499 ± 0.061 Ma (2s, MSWD = 1.7, n = 5)
sample Amostra 8 (Solimoes Basin)
z4		1.05	2.8	0.0317405	0.1	201.432		0.031751	201.498		0.0317538	201.515	0.198398		201.498	0.031751	2.8
z10		1.09	2.8	0.0317377	0.06	201.415		0.031748	201.479		0.0317509	201.497	0.119028		201.479	0.031748	2.8
z5		1.05	2.8	0.0317285	0.1	201.357		0.031739	201.423		0.0317418	201.44	0.198325		201.423	0.031739	2.8
													weighted mean 206Pb/238U date = 201.477 ± 0.091 Ma (2s, MSWD = 0.17 n = 3)
															Inversion for apparent Th/U magma
		zircon	magma	measured ratios		No Correction		With Literature Correction			Th/Umagma=5 Correction				Published	Calculated	Calculated
		Th	Th	206 Pb	2s	206 Pb		206 Pb	206 Pb		206 Pb	206 Pb			Age	206 Pb	Th/U
		U	U	238 U	% err	238 U		238 U	238 U		238 U	238 U			Corrected	238 U	magma
Davies et al. 2021			Ratios not 230Th-corrected; dates corrected with D(Th/U)= 0.2, according to authors.
RP116_z1		2.21	11.05	0.031751	0.062	201.498		0.0317645	201.582		0.0317604	201.557	0.123032		201.58	0.0317641	10.0026	… difference between I and P is rounding error in E
RP116_z2		2.47	12.35	0.031696	0.029	201.154		0.0317095	201.239		0.0317045	201.208	0.057449		201.234	0.0317088	10.1534
RP116_z3		2.2	11	0.031721	0.068	201.31		0.0317345	201.395		0.0317304	201.369	0.134815		201.39	0.0317337	8.97171
RP116_z4		2.17	10.85	0.031698	0.042	201.167		0.0317115	201.251		0.0317075	201.226	0.0832096		201.248	0.031711	9.47578
RP116_z5		2.13	10.65	0.03163	0.037	200.742		0.0316435	200.826		0.0316397	200.802	0.0731516		200.826	0.0316435	10.5693
													weighted mean 206Pb/238U date = 201.231 ± 0.045 Ma (2s, MSWD = 2.4, n = 3)
RP136_z1		1.57	7.85	0.031712	0.033	201.254		0.0317255	201.339		0.0317236	201.327	0.065411		201.342	0.0317261	9.39521
RP136_z2		2.21	11.05	0.031692	0.046	201.129		0.0317055	201.214		0.0317014	201.188	0.0911173		201.213	0.0317054	10.7602
RP136_z3		1.51	7.55	0.03169	0.034	201.117		0.0317035	201.201		0.0317018	201.19	0.0673483		201.209	0.0317048	12.1011
RP136_z4		1.03	5.15	0.031703	0.038	201.198		0.0317165	201.282		0.0317164	201.282	0.0753053		201.291	0.0317179	8.76937
RP136_z5		1.31	6.55	0.0316941	0.025	201.142		0.0317076	201.227		0.0317066	201.22	0.049528		201.234	0.0317088	10.0272
RP136_z6		1.22	6.1	0.0317161	0.027	201.28		0.0317296	201.364		0.0317289	201.36	0.0535267		201.372	0.0317309	9.71874
RP136_z7		2.74	13.7	0.031719	0.046	201.298		0.0317325	201.382		0.0317266	201.346	0.0911875		201.376	0.0317315	10.5596
													weighted mean 206Pb/238U date = 201.333 ± 0.034 Ma (2s, MSWD = 0.99, n = 4)
RP144_z1		4.11	20.55	0.03171	0.05	201.242		0.0317235	201.326		0.031713	201.26	0.0990756		201.33	0.0317241	25.3083
RP144_z2		2.51	12.5	0.031718	0.062	201.292		0.0317315	201.376		0.0317264	201.344	0.122904		201.37	0.0317305	9.76174
RP144_z3		3.2	16	0.031725	0.052	201.335		0.0317385	201.42		0.0317311	201.373	0.103096		201.42	0.0317385	16.1853
													weighted mean 206Pb/238U date = 201.322 ± 0.062 Ma (2s, MSWD = 1.3, n = 3)
RP134_z1		2.65	13.25	0.031711	0.041	201.248		0.0317245	201.332		0.0317189	201.297	0.0812567		201.33	0.0317241	11.9546
RP134_z2		2.3	11.5	0.031712	0.04	201.254		0.0317255	201.339		0.0317211	201.311	0.0792801		201.337	0.0317253	10.7206
RP134_z3		2.61	13	0.03172	0.038	201.304		0.0317335	201.388		0.0317281	201.355	0.0753321		201.386	0.0317331	11.6576
RP134_z5		2.51	12.55	0.031737	0.033	201.41		0.0317505	201.495		0.0317454	201.463	0.0654546		201.492	0.0317501	11.1086
RP134_z7		2.74	13.7	0.031725	0.052	201.335		0.0317385	201.42		0.0317326	201.383	0.1031		201.42	0.0317385	13.8587
RP134_z8		2.22	3.5	0.0317299	0.027	201.366		0.0317361	201.405		0.0317393	201.425	0.0535438		201.405	0.0317361	3.52125
RP134_z9		2.54	3.5	0.031735	0.037	201.398		0.0317396	201.427		0.0317433	201.45	0.0733838		201.429	0.03174	3.60245
RP134_z10		2.57	3.5	0.0316716	0.031	201.002		0.0316761	201.03		0.0316798	201.053	0.0613645		201.03	0.0316761	3.51001
													weighted mean 206Pb/238U date = 201.422 ± 0.031 Ma (2s, MSWD = 1.5, n = 5)
NMB_15-5_set2_z1		3.27354	16.3677	0.031812	0.05	201.879		0.0318255	201.963		0.0318178	201.915	0.099393		201.939	0.0318216	7.63685
NMB_15-5_set2_z2		5.69126	28.4563	0.031717	0.051	201.285		0.0317305	201.37		0.0317147	201.271	0.101062		201.319	0.0317223	8.31251
NMB_15-5_set2_z3		5.67112	28.3556	0.031747	0.12	201.473		0.0317605	201.557		0.0317447	201.459	0.238012		201.502	0.0317517	7.84084
NMB_15-5_set2_z4		4.83566	24.1783	0.032181	0.064	204.184		0.0321945	204.268		0.0321816	204.187	0.128632		204.224	0.0321874	7.76013
NMB_15-5_set2_z5		3.76833	18.8416	0.031914	0.21	202.516		0.0319275	202.601		0.0319182	202.542	0.418726		202.575	0.0319234	8.47917
NMB_15-5_set2_z6		2.82919	14.146	0.03182	0.067	201.929		0.0318335	202.013		0.0318273	201.975	0.133225		201.998	0.0318311	8.2825
NMB_15-5_set2_z7		3.09814	15.4907	0.031822	0.15	201.941		0.0318355	202.026		0.0318284	201.982	0.298275		202.005	0.0318321	7.73562
NMB_15-5_set2_z8		3.91489	19.5744	0.031763	0.036	201.573		0.0317765	201.657		0.0317667	201.596	0.0714514		201.626	0.0317715	7.91591
NMB_15-5_set2_z10		3.0798	15.399	0.031874	0.23	202.266		0.0318875	202.351		0.0318805	202.307	0.45808		202.329	0.031884	7.568
NMB_15-5_set2_z12		3.66336	18.3168	0.031796	0.094	201.779		0.0318095	201.863		0.0318005	201.807	0.18676		201.835	0.0318049	7.7457
NMB_15-5_set2_z14		2.91549	14.5774	0.031953	0.3	202.76		0.0319665	202.844		0.03196	202.804	0.598941		202.828	0.031964	8.34417
NMB_15-5_set2_z15		3.7879	18.9395	0.03171	0.11	201.242		0.0317235	201.326		0.0317141	201.267	0.217974		201.297	0.0317189	8.042
NMB_15-5_z2		3.64001	18.2	0.031707	0.036	201.223		0.0317205	201.307		0.0317116	201.252	0.0713313		201.278	0.0317159	7.68752
NMB_15-5_z3		3.99393	19.9696	0.03174	0.035	201.429		0.0317535	201.513		0.0317434	201.45	0.0694173		201.481	0.0317483	7.83073
NMB_15-5_z5		4.17914	20.8957	0.031701	0.062	201.185		0.0317145	201.27		0.0317038	201.203	0.122819		201.234	0.0317088	7.7539
NMB_15-5_z6		3.94259	19.713	0.0317201	0.028	201.305		0.0317336	201.389		0.0317237	201.327	0.0555004		201.358	0.0317286	7.98107
NMB_15-5_z7		3.1493	15.7465	0.031667	0.21	200.973		0.0316805	201.057		0.0316732	201.012	0.415612		201.04	0.0316776	8.52951
NMB_15-5_z8		3.23593	16.1796	0.03171	0.055	201.242		0.0317235	201.326		0.031716	201.279	0.108993		201.302	0.0317197	7.57302
NMB_15-5_z9		2.5704	12.852	0.031594	0.14	200.517		0.0316075	200.601		0.0316022	200.568	0.276472		200.589	0.0316056	8.2455
NMB_15-5_z10		1.90778	9.53889	0.031702	0.1	201.192		0.0317155	201.276		0.0317124	201.257	0.198148		201.275	0.0317154	9.20115
NMB_15-5_z11		3.51109	17.5555	0.031698	0.16	201.167		0.0317115	201.251		0.031703	201.198	0.316945		201.224	0.0317072	7.74854
NMB_15-5_z12		1.91192	9.55962	0.031719	0.047	201.298		0.0317325	201.382		0.0317294	201.363	0.0931778		201.378	0.0317319	8.03158
NMB_15-5_z14		1.88742	9.43709	0.031708	0.062	201.229		0.0317215	201.314		0.0317185	201.295	0.122874		201.308	0.0317206	7.37599
NMB_15-5_z15		3.04004	15.2002	0.031704	0.048	201.204		0.0317175	201.289		0.0317106	201.246	0.0951056		201.267	0.0317141	7.56555
													weighted mean 206Pb/238U date = 201.289 ± 0.030 Ma (2s, MSWD = 1.06, n = 13)
															Inversion for apparent Th/U magma
		zircon	magma	measured ratios		No Correction		With spike correction			Th/Umagma=5 Correction				Published Age	Calculated	Calculated
		Th	Th	206 Pb	2s	206 Pb		206 Pb	206 Pb		206 Pb	206 Pb			Corrected	206 Pb	Th/U
		U	U	238 U	% err	238 U		238 U	238 U		238 U	238 U				238 U	magma
Marzoli et al., 2019
LV34			Ratios not 230Th-corrected; dates corrected with D(Th/U)= 0.2, according to authors.
LV34_z1		2.03	10.15	0.0317415	0.057	201.439		0.031755	201.523		0.0317515	201.501	0.113079		201.523	0.031755	10.15
LV34_z2		2.35	11.75	0.0317325	0.092	201.382		0.031746	201.467		0.0317414	201.438	0.182458		201.467	0.031746	11.75
LV34_z3		2.16	10.8	0.0317405	0.066	201.432		0.031754	201.517		0.0317501	201.492	0.130928		201.517	0.031754	10.8
LV34_z4		2.29	11.45	0.0317275	0.058	201.351		0.031741	201.435		0.0317366	201.408	0.115011		201.435	0.031741	11.45
LV34_z8		2.91	14.55	0.0317085	0.07	201.232		0.031722	201.317		0.0317156	201.276	0.138717		201.317	0.031722	14.55
LV34_z9		2.76	13.85	0.0316975	0.074	201.164		0.031711	201.248		0.031705	201.211	0.146596		201.248	0.031711	13.85
													weighted mean 206Pb/238U date = 201.462 ± 0.064 Ma (2s, MSWD = 0.55, n = 4)
l 230Th=	9.195e-06		this can be re-arrangd to solve for the measured 206Pb/238U if it was already corrected, e.g. to 'undo' the correction
l 238U=	1.55125e-10
l 231Pa=	2.113e-05
l 235U=	9.8485e-10
l 232Th=	4.9475e-11
